# Supplementary material for: Determination of the Best Controlled-Release Potassium Chloride and Fulvic Acid Rates for an Optimum Cotton Yield and Soil Available Potassium
Source: Front Plant Sci. 2020 Nov 17;11:562335. doi: 10.3389/fpls.2020.562335 (PMC7704429; doi:10.3389/fpls.2020.562335)
Supplement: Supplementary file 1 [file Table_1.xls]

## Sheet: Experimental design
		NO.	Treatments	N-P2O5-K2O	Urea	Super phosphote	CRK	KS	FA	Fertilizer costs		FAK(FA,50%)
				（kg ha-2）	（kg ha-2）	（kg ha-2）	（kg ha-2）	（kg ha-2）	（kg ha-2）
		1	Control	180-90-0	392	643	0	0	0	189.609		0
		2	CRK×FA90	180-90-180	392	643	328	0	90	368.146		90
		3	CRK×FA180	180-90-180	392	643	328	0	180	387.406		180
		4	CRK×FA270	180-90-180	392	643	328	0	270	406.666		270
		5	KS×FA90	180-90-180	392	643	0	360	90	403.305		90
		6	KS×FA180	180-90-180	392	643	0	360	180	422.565		180
		7	KS×FA270	180-90-180	392	643	0	360	270	441.826		270

## Sheet: Determination of the CRK releas
	土					水
	天数	累计释放率	阶段释放率	标准差		天数	阶段释放率	累计释放率	标准差
	0	0	0	1.849		0	0	0	0
	10	6.6	6.6	1.941		10	7.25	7.25	1.745
	20	12.53	5.93	2.124		20	5.26	12.51	1.94
	30	18.44	5.91	2.132		30	6.41	18.92	1.732
	60	35.65	17.21	2.421		40	7.13	26.05	2.014
	90	60.17	24.52	2.541		50	9.11	35.16	1.953
	120	80.21	20.04	2.847		60	12.72	47.88	1.903
	150	90.7	10.49	2.542		70	10.87	58.75	2.103
	180	95.12	4.42	2.412		80	11.57	70.32	2.147
						90	10	80.32	1.894
						100	2.91	83.23	1.945
						110	5.79	89.02	2.103
						120	4.66	93.68	1.984

## Sheet: Soil available potassium
处理	重复	1	2	3	4	5
Control	1	130	120	112	100	90
Control	2	137	125	110	102	93
Control	3	129	128	108	103	95
CRKFA1	1	148	138	128	120	112
CRKFA1	2	152	141	131	125	115
CRKFA1	3	154	130	135	128	122
CRKFA2	1	161	142	142	131	123
CRKFA2	2	164	149	139	136	125
CRKFA2	3	163	143	136	134	124
CRKFA3	1	162	140	131	130	118
CRKFA3	2	158	139	134	129	119
CRKFA3	3	152	135	132	126	115
KSFA1	1	169	148	131	110	102
KSFA1	2	172	151	135	114	105
KSFA1	3	168	153	133	118	109
KSFA2	1	189	159	135	120	110
KSFA2	2	180	161	138	122	112
KSFA2	3	182	166	133	125	114
KSFA3	1	172	159	131	119	108
KSFA3	2	174	155	135	115	105
KSFA3	3	170	152	130	115	105
Var	Treat	Duncan[95%]	Mean	SE	Std Dev	DF-Pr>F
1	Control	e	132	2.5166	4.3589	A3-<.0001T
1	CRKFA1	d	151.333	1.7638	3.0551	B3-<.0001T
1	CRKFA2	c	162.667	0.8819	1.5275	C3-<.0001T
1	CRKFA3	cd	157.333	2.9059	5.0332	D3-<.0001T
1	KSFA1	b	169.667	1.2019	2.0817	E3-<.0001T
1	KSFA2	a	183.667	2.7285	4.7258	F3-<.0001T
1	KSFA3	b	172	1.1547	2	G3-<.0001T
2	Control	f	124.333	2.3333	4.0415	A3-<.0001T
2	CRKFA1	e	136.333	3.283	5.6862	B3-<.0001T
2	CRKFA2	cd	144.667	2.1858	3.7859	C3-<.0001T
2	CRKFA3	de	138	1.5275	2.6458	D3-<.0001T
2	KSFA1	bc	150.667	1.453	2.5166	E3-<.0001T
2	KSFA2	a	162	2.0817	3.6056	F3-<.0001T
2	KSFA3	ab	155.333	2.0276	3.5119	G3-<.0001T
3	Control	c	110	1.1547	2	A3-<.0001T
3	CRKFA1	b	131.333	2.0276	3.5119	B3-<.0001T
3	CRKFA2	a	139	1.7321	3	C3-<.0001T
3	CRKFA3	b	132.333	0.8819	1.5275	D3-<.0001T
3	KSFA1	b	133	1.1547	2	E3-<.0001T
3	KSFA2	ab	135.333	1.453	2.5166	F3-<.0001T
3	KSFA3	b	132	1.5275	2.6458	G3-<.0001T
4	Control	e	101.667	0.8819	1.5275	A3-<.0001T
4	CRKFA1	bc	124.333	2.3333	4.0415	B3-<.0001T
4	CRKFA2	a	133.667	1.453	2.5166	C3-<.0001T
4	CRKFA3	b	128.333	1.2019	2.0817	D3-<.0001T
4	KSFA1	d	114	2.3094	4	E3-<.0001T
4	KSFA2	c	122.333	1.453	2.5166	F3-<.0001T
4	KSFA3	d	116.333	1.3333	2.3094	G3-<.0001T
5	Control	e	92.667	1.453	2.5166	A3-<.0001T
5	CRKFA1	bc	116.333	2.9627	5.1316	B3-<.0001T
5	CRKFA2	a	124	0.5774	1	C3-<.0001T
5	CRKFA3	b	117.333	1.2019	2.0817	D3-<.0001T
5	KSFA1	d	105.333	2.0276	3.5119	E3-<.0001T
5	KSFA2	c	112	1.1547	2	F3-<.0001T
5	KSFA3	d	106	1	1.7321	G3-<.0001T
52	132	151.333	162.667	157.333	169.667	183.667	172	4.3589	3.0551	1.5275	5.0332	2.0817	4.7258	2
76	124.333	136.333	144.667	138	150.667	162	155.333	4.0415	5.6862	3.7859	2.6458	2.5166	3.6056	3.5119
93	110	131.333	139	132.333	133	135.333	132	2	3.5119	3	1.5275	2	2.5166	2.6458
118	101.667	124.333	133.667	128.333	114	122.333	116.333	1.5275	4.0415	2.5166	2.0817	4	2.5166	2.3094
153	92.667	116.333	124	117.333	105.333	112	106	2.5166	5.1316	1	2.0817	3.5119	2	1.7321

## Sheet: SPAD
	处理	重复	1	2	3	4
1	Control	1	45.8	47.1	50.2	48.4
2	Control	2	45.1	47.7	50.6	48
3	Control	3	45.6	48.3	51.2	48.9
4	CRKFA1	1	48.3	51.2	59.2	54.5
5	CRKFA1	2	47.2	52.1	60.1	54.9
6	CRKFA1	3	47.7	51.9	59.6	53.6
7	CRKFA2	1	48.5	52.3	62.3	56.2
8	CRKFA2	2	48.6	52.6	62.6	55.2
9	CRKFA2	3	48.9	52.8	62.1	55.9
10	CRKFA3	1	48.1	51.7	61.5	55.2
11	CRKFA3	2	48.4	52.6	62	55.2
12	CRKFA3	3	48.8	52.8	61.8	55.6
13	KSFA1	1	50.1	53.1	57.2	52.2
14	KSFA1	2	50.2	53.6	57.4	51.9
15	KSFA1	3	49.6	53.9	56.8	51.4
16	KSFA2	1	50.6	54.1	57.8	52.1
17	KSFA2	2	51.1	54.7	58	52.4
18	KSFA2	3	50.5	53.8	57.9	52.9
19	KSFA3	1	50.2	54.1	57.3	52.1
20	KSFA3	2	50.6	53.8	57.1	52.5
21	KSFA3	3	50.6	54.5	58	52.3
			45.5	47.7	50.6667	48.4333
			47.7333	51.7333	59.6333	54.3333
			48.6667	52.5667	62.3333	55.7667
			48.4333	52.3667	61.7667	55.3333
			49.9667	53.5333	57.1333	51.8333
			50.7333	54.2	57.9	52.4667
			50.4667	54.1333	57.4667	52.3
	52	45.5	47.7333	48.6667	48.4333	49.9667	50.7333	50.4667	0.3606	0.5508	0.2082	0.3512	0.3215	0.3215	0.2309
	76	47.7	51.7333	52.5667	52.3667	53.5333	54.2	54.1333	0.6	0.4726	0.2517	0.5859	0.4041	0.4583	0.3512
	93	50.6667	59.6333	62.3333	61.7667	57.1333	57.9	57.4667	0.5033	0.4509	0.2517	0.2517	0.3055	0.1	0.4726
	118	48.4333	54.3333	55.7667	55.3333	51.8333	52.4667	52.3	0.4509	0.6658	0.5132	0.2309	0.4041	0.4041	0.2
		Var	Treat	Duncan[95%]	Mean	SE	Std Dev	DF-Pr>F
		1	Control	e	45.5	0.2082	0.3606	A3-<.0001T
		1	CRKFA1	d	47.7333	0.318	0.5508	B3-<.0001T
		1	CRKFA2	c	48.6667	0.1202	0.2082	C3-<.0001T
		1	CRKFA3	c	48.4333	0.2028	0.3512	D3-<.0001T
		1	KSFA1	b	49.9667	0.1856	0.3215	E3-<.0001T
		1	KSFA2	a	50.7333	0.1856	0.3215	F3-<.0001T
		1	KSFA3	ab	50.4667	0.1333	0.2309	G3-<.0001T
		2	Control	c	47.7	0.3464	0.6	A3-<.0001T
		2	CRKFA1	b	51.7333	0.2728	0.4726	B3-<.0001T
		2	CRKFA2	b	52.5667	0.1453	0.2517	C3-<.0001T
		2	CRKFA3	b	52.3667	0.3383	0.5859	D3-<.0001T
		2	KSFA1	a	53.5333	0.2333	0.4041	E3-<.0001T
		2	KSFA2	a	54.2	0.2646	0.4583	F3-<.0001T
		2	KSFA3	a	54.1333	0.2028	0.3512	G3-<.0001T
		3	Control	e	50.6667	0.2906	0.5033	A3-<.0001T
		3	CRKFA1	b	59.6333	0.2603	0.4509	B3-<.0001T
		3	CRKFA2	a	62.3333	0.1453	0.2517	C3-<.0001T
		3	CRKFA3	a	61.7667	0.1453	0.2517	D3-<.0001T
		3	KSFA1	d	57.1333	0.1764	0.3055	E3-<.0001T
		3	KSFA2	c	57.9	0.0577	0.1	F3-<.0001T
		3	KSFA3	cd	57.4667	0.2728	0.4726	G3-<.0001T
		4	Control	d	48.4333	0.2603	0.4509	A3-<.0001T
		4	CRKFA1	b	54.3333	0.3844	0.6658	B3-<.0001T
		4	CRKFA2	a	55.7667	0.2963	0.5132	C3-<.0001T
		4	CRKFA3	a	55.3333	0.1333	0.2309	D3-<.0001T
		4	KSFA1	c	51.8333	0.2333	0.4041	E3-<.0001T
		4	KSFA2	c	52.4667	0.2333	0.4041	F3-<.0001T
		4	KSFA3	c	52.3	0.1155	0.2	G3-<.0001T

## Sheet: Photosynthsis
											荧光
	Treatments	Pn	Gs	Tr	Ci	ΦPSⅡ	Fv/Fm	qP	qN		处理	重复	ΦPSⅡ	Fv/Fm	qP	qN
		(umol m-2 s-1)	(umol mol-1)	(umol m-2 s-1)	(umol m-2 s-1)						Control	1	0.54	0.78	0.843	1.33
	Nitrogen fertilizer type										Control	2	0.57	0.77	0.85	1.26
	Controlled-release potassium chloride (CRK)	22.21 a	0.66 a	11.63 a	267.02 b	0.65 a	0.86 a	0.95 a	1.01 b		Control	3	0.52	0.75	0.83	1.22
	Potassium sulfate (KS)	18.95 b	0.59 b	10.76 b	278.09 a	0.61 b	0.81 b	0.89 b	1.09 a		CRKFA1	1	0.64	0.843	0.92	1.02
	Fulvic acid (FA) rate (kg ha-1)										CRKFA1	2	0.62	0.85	0.94	1.11
	90	20.19 b	0.60 b	10.65 b	277.80 a	0.62 b	0.83 b	0.90 b	1.09 a		CRKFA1	3	0.63	0.86	0.93	1.05
	180	21.08 a	0.65 a	11.53 a	266.28 c	0.65 a	0.85 a	0.94 a	0.99 b		CRKFA2	1	0.71	0.91	0.99	0.98
	270	20.45 b	0.62 b	11.42 a	273.58 b	0.62 b	0.83 b	0.92 b	1.06 a		CRKFA2	2	0.67	0.88	0.98	0.95
	Potassium fertilizer type×FA rate interaction										CRKFA2	3	0.68	0.86	0.96	0.89
	Control	18.34 d	0.53 e	9.62 d	295.99 a	0.54 d	0.76 e	0.84 e	1.27 a		CRKFA3	1	0.63	0.85	0.95	1.04
	CRKFA1	21.67 b	0.62 bc	11.00 b	274.35 cd	0.63 bc	0.85 b	0.93 b	1.06 bc		CRKFA3	2	0.64	0.82	0.93	0.99
	CRKFA2	22.78 a	0.69 a	12.04 a	257.98 e	0.68 a	0.88 a	0.97 a	0.94 d		CRKFA3	3	0.65	0.86	0.92	1.05
	CRKFA3	22.15 ab	0.65 b	11.85 a	268.71 d	0.64 b	0.84 bc	0.93 b	1.02 c		KSFA1	1	0.6	0.79	0.88	1.15
	KSFA1	18.69 cd	0.57 d	10.30 c	281.24 b	0.60 c	0.80 d	0.87 d	1.13 b		KSFA1	2	0.59	0.81	0.85	1.16
	KSFA2	19.37 c	0.60 cd	11.01 b	274.58 cd	0.61 bc	0.82 cd	0.92 bc	1.05 bc		KSFA1	3	0.61	0.81	0.9	1.09
	KSFA3	18.77 cd	0.58 d	10.98 b	278.45 bc	0.60 c	0.80 d	0.90 cd	1.08 bc		KSFA2	1	0.62	0.82	0.91	1.08
	Source of variance										KSFA2	2	0.63	0.83	0.92	1.03
	Potassium fertilizer type	<0.0001	<0.0001	<0.0001	<0.0001	0.0003	0.0002	0.0002	0.0026		KSFA2	3	0.60	0.81	0.89	1.06
	FA rate	0.0116	0.0038	<0.0001	0.0002	0.0099	0.0378	0.015	0.0093		KSFA3	1	0.58	0.80	0.89	1.10
	Potassium fertilizer type×FA rate	0.5924	0.2062	0.3497	0.0358	0.1341	0.3972	0.2504	0.4533		KSFA3	2	0.62	0.81	0.90	1.11
												KSFA3	3	0.61	0.81	0.91	1.04
光合
处理	重复	光合速率	气孔导度	胞间CO2浓度	蒸腾速率					0.64	0.62	0.63	0.71	0.67	0.68	0.63	0.64	0.65
Control	1	18.32	0.52	298.83	9.21					0.6	0.59	0.61	0.62	0.63	0.60	0.58	0.62	0.61
Control	2	17.82	0.54	295.11	9.89
Control	3	18.88	0.52	294.05	9.78					0.843	0.85	0.86	0.91	0.88	0.86	0.85	0.82	0.86
CRKFA1	1	21.03	0.63	271.31	11.21					0.79	0.81	0.81	0.82	0.83	0.81	0.80	0.81	0.81
CRKFA1	2	21.88	0.61	278.09	11.01
CRKFA1	3	22.12	0.64	273.67	10.78					0.92	0.94	0.93	0.99	0.98	0.96	0.95	0.93	0.92
CRKFA2	1	22.35	0.66	251.23	11.89					0.88	0.85	0.9	0.91	0.92	0.89	0.89	0.90	0.91
CRKFA2	2	22.89	0.7	259.31	12.31
CRKFA2	3	23.12	0.71	263.41	11.94					1.02	1.11	1.05	0.98	0.95	0.89	1.04	0.99	1.05
CRKFA3	1	21.43	0.65	266.9	11.58					1.15	1.16	1.09	1.08	1.03	1.06	1.10	1.11	1.04
CRKFA3	2	22.53	0.62	269.03	12
CRKFA3	3	22.51	0.68	270.21	11.98					Var	Treat	Duncan[95%]	Mean	SE	Std Dev	DF-Pr>F
KSFA1	1	18.23	0.59	281.32	10.34					ΦPSⅡ	Control	d	0.5433	0.0145	0.0252	A3-<.0001T
KSFA1	2	19.02	0.58	279.01	10.45					ΦPSⅡ	CRKFA1	bc	0.63	0.0058	0.01	B3-<.0001T
KSFA1	3	18.83	0.56	283.41	10.13					ΦPSⅡ	CRKFA2	a	0.6867	0.012	0.0208	C3-<.0001T
KSFA2	1	19.21	0.6	278.31	11					ΦPSⅡ	CRKFA3	b	0.64	0.0058	0.01	D3-<.0001T
KSFA2	2	18.88	0.61	271.31	10.98					ΦPSⅡ	KSFA1	c	0.6	0.0058	0.01	E3-<.0001T
KSFA2	3	20.03	0.6	274.13	11.04					ΦPSⅡ	KSFA2	bc	0.6167	0.0088	0.0153	F3-<.0001T
KSFA3	1	19.21	0.59	280.12	10.98					ΦPSⅡ	KSFA3	c	0.6033	0.012	0.0208	G3-<.0001T
KSFA3	2	18.54	0.6	278.31	10.87
KSFA3	3	18.58	0.56	276.93	11.09					Fv/Fm	Control	e	0.7667	0.0088	0.0153	A3-<.0001T
										Fv/Fm	CRKFA1	b	0.851	0.0049	0.0085	B3-<.0001T
										Fv/Fm	CRKFA2	a	0.8833	0.0145	0.0252	C3-<.0001T
21.03	21.88	22.12	22.35	22.89	23.12	21.43	22.53	22.51		Fv/Fm	CRKFA3	bc	0.8433	0.012	0.0208	D3-<.0001T
18.23	19.02	18.83	19.21	18.88	20.03	19.21	18.54	18.58		Fv/Fm	KSFA1	d	0.8033	0.0067	0.0115	E3-<.0001T
										Fv/Fm	KSFA2	cd	0.82	0.0058	0.01	F3-<.0001T
0.63	0.61	0.64	0.66	0.7	0.71	0.65	0.62	0.68		Fv/Fm	KSFA3	d	0.8067	0.0033	0.0058	G3-<.0001T
0.59	0.58	0.56	0.6	0.61	0.6	0.59	0.6	0.56
										qP	Control	e	0.841	0.0059	0.0101	A3-<.0001T
271.31	278.09	273.67	251.23	259.31	263.41	266.9	269.03	270.21		qP	CRKFA1	b	0.93	0.0058	0.01	B3-<.0001T
281.32	279.01	283.41	278.31	271.31	274.13	280.12	278.31	276.93		qP	CRKFA2	a	0.9767	0.0088	0.0153	C3-<.0001T
										qP	CRKFA3	b	0.9333	0.0088	0.0153	D3-<.0001T
11.21	11.01	10.78	11.89	12.31	11.94	11.58	12	11.98		qP	KSFA1	d	0.8767	0.0145	0.0252	E3-<.0001T
10.34	10.45	10.13	11	10.98	11.04	10.98	10.87	11.09		qP	KSFA2	bc	0.9067	0.0088	0.0153	F3-<.0001T
										qP	KSFA3	cd	0.9	0.0058	0.01	G3-<.0001T
Var	Treat	Duncan[95%]	Mean	SE	Std Dev	DF-Pr>F
光合速率	Control	d	18.34	0.3062	0.5303	A3-<.0001T				qN	Control	a	1.27	0.0321	0.0557	A3-<.0001T
光合速率	CRKFA1	b	21.6767	0.3307	0.5727	B3-<.0001T				qN	CRKFA1	bc	1.06	0.0265	0.0458	B3-<.0001T
光合速率	CRKFA2	a	22.7867	0.2282	0.3953	C3-<.0001T				qN	CRKFA2	d	0.94	0.0265	0.0458	C3-<.0001T
光合速率	CRKFA3	ab	22.1567	0.3634	0.6294	D3-<.0001T				qN	CRKFA3	c	1.0267	0.0186	0.0321	D3-<.0001T
光合速率	KSFA1	cd	18.6933	0.2381	0.4124	E3-<.0001T				qN	KSFA1	b	1.1333	0.0219	0.0379	E3-<.0001T
光合速率	KSFA2	c	19.3733	0.3419	0.5921	F3-<.0001T				qN	KSFA2	bc	1.0567	0.0145	0.0252	F3-<.0001T
光合速率	KSFA3	cd	18.7767	0.217	0.3758	G3-<.0001T				qN	KSFA3	bc	1.0833	0.0219	0.0379	G3-<.0001T
气孔导度	Control	e	0.5267	0.0067	0.0115	A3-<.0001T
气孔导度	CRKFA1	bc	0.6267	0.0088	0.0153	B3-<.0001T
气孔导度	CRKFA2	a	0.69	0.0153	0.0265	C3-<.0001T
气孔导度	CRKFA3	b	0.65	0.0173	0.03	D3-<.0001T
气孔导度	KSFA1	d	0.5767	0.0088	0.0153	E3-<.0001T
气孔导度	KSFA2	cd	0.6033	0.0033	0.0058	F3-<.0001T
气孔导度	KSFA3	d	0.5833	0.012	0.0208	G3-<.0001T
胞间CO2浓度	Control	a	295.997	1.4493	2.5103	A3-<.0001T
胞间CO2浓度	CRKFA1	cd	274.357	1.9871	3.4418	B3-<.0001T
胞间CO2浓度	CRKFA2	e	257.983	3.5781	6.1974	C3-<.0001T
胞间CO2浓度	CRKFA3	d	268.713	0.9685	1.6776	D3-<.0001T
胞间CO2浓度	KSFA1	b	281.247	1.2707	2.2009	E3-<.0001T
胞间CO2浓度	KSFA2	cd	274.583	2.0334	3.522	F3-<.0001T
胞间CO2浓度	KSFA3	bc	278.453	0.9237	1.5998	G3-<.0001T
蒸腾速率	Control	d	9.6267	0.2107	0.365	A3-<.0001T
蒸腾速率	CRKFA1	b	11	0.1242	0.2152	B3-<.0001T
蒸腾速率	CRKFA2	a	12.0467	0.1325	0.2294	C3-<.0001T
蒸腾速率	CRKFA3	a	11.8533	0.1368	0.2369	D3-<.0001T
蒸腾速率	KSFA1	c	10.3067	0.0939	0.1626	E3-<.0001T
蒸腾速率	KSFA2	b	11.0067	0.0176	0.0306	F3-<.0001T
蒸腾速率	KSFA3	b	10.98	0.0635	0.11	G3-<.0001T

## Sheet: Potassium use efficiency
	Treatments	K uptake	KAE	KUE			处理	重复	KAE	KUE	吸钾量
		(kg ha-1)	(kg kg-1)	(%)			CRKFA1	1	12.5	33.4	235
	Nitrogen fertilizer type						CRKFA1	2	12.1	33.5	240		235	240	241	260	255	265	241	240	246
	Controlled-release potassium chloride (CRK)	247.0 a	13.0 a	34.3 a			CRKFA1	3	12.9	33.7	241		223	219	226	234	236	239	228	221	224
	Potassium sulfate (KS)	227.8 b	11.1 b	31.9 b			CRKFA2	1	13.4	35.1	260
	Fulvic acid (FA) rate (kg ha-1)						CRKFA2	2	13.8	35.6	255		12.5	12.1	12.9	13.4	13.8	13.7	13.1	12.8	12.6
	90	230.7 b	11.4 b	32.4 b			CRKFA2	3	13.7	35.3	265		10.6	10.2	10.3	11.4	11.6	11.8	11.1	10.8	10.4
	180	248.2 a	12.6 a	34.0 a			CRKFA3	1	13.1	34.1	241
	270	233.3 b	11.8 b	32.8 b			CRKFA3	2	12.8	33.6	240		33.4	33.5	33.7	35.1	35.6	35.3	34.1	33.6	34.2
	Potassium fertilizer type×FA rate interaction						CRKFA3	3	12.6	34.2	246		31.4	31.5	31	32.7	32.2	33.1	31.2	31.6	32.1
	Control	181.6 d	-	-			KSFA1	1	10.6	31.4	223
	CRKFA1	238.7 b	12.5 b	33.5 b			KSFA1	2	10.2	31.5	219
	CRKFA2	260.0 a	13.6 a	35.3 a			KSFA1	3	10.3	31	226
	CRKFA3	242.6 b	12.8 b	34.0 b			KSFA2	1	11.4	32.7	234
	KSFA1	222.2 c	10.4 d	31.3 d			KSFA2	2	11.6	32.2	236
	KSFA2	236.1 b	11.6 c	32.6 c			KSFA2	3	11.8	33.1	239
	KSFA3	224.5 c	10.8 d	31.6 d			KSFA3	1	11.1	31.2	228
	Source of variance						KSFA3	2	10.8	31.6	221
	Potassium fertilizer type	<0.0001	<0.0001	<0.0001			KSFA3	3	10.4	32.1	224
	FA rate	<0.0001	0.0006	0.0002
	Potassium fertilizer type×FA rate	0.1062	0.9636	0.5871
Var	Treat	Duncan[95%]	Mean	SE	Std Dev	DF-Pr>F	处理	重复	吸钾量
吸钾量	Control	d	181.667	2.1858	3.7859	A3-<.0001T	Control	1	180
吸钾量	CRKFA1	b	238.667	1.8559	3.2146	B3-<.0001T	Control	2	186
吸钾量	CRKFA2	a	260	2.8868	5	C3-<.0001T	Control	3	179
吸钾量	CRKFA3	b	242.333	1.8559	3.2146	D3-<.0001T	CRKFA1	1	235
吸钾量	KSFA1	c	222.667	2.0276	3.5119	E3-<.0001T	CRKFA1	2	240
吸钾量	KSFA2	b	236.333	1.453	2.5166	F3-<.0001T	CRKFA1	3	241
吸钾量	KSFA3	c	224.333	2.0276	3.5119	G3-<.0001T	CRKFA2	1	260
							CRKFA2	2	255
KAE	CRKFA1	b	12.5	0.2309	0.4	A3-<.0001T	CRKFA2	3	265
KAE	CRKFA2	a	13.6333	0.1202	0.2082	B3-<.0001T	CRKFA3	1	241
KAE	CRKFA3	b	12.8333	0.1453	0.2517	C3-<.0001T	CRKFA3	2	240
KAE	KSFA1	d	10.3667	0.1202	0.2082	D3-<.0001T	CRKFA3	3	246
KAE	KSFA2	c	11.6	0.1155	0.2	E3-<.0001T	KSFA1	1	223
KAE	KSFA3	d	10.7667	0.2028	0.3512	F3-<.0001T	KSFA1	2	219
							KSFA1	3	226
KUE	CRKFA1	b	33.5333	0.0882	0.1528	A3-<.0001T	KSFA2	1	234
KUE	CRKFA2	a	35.3333	0.1453	0.2517	B3-<.0001T	KSFA2	2	236
KUE	CRKFA3	b	33.9667	0.1856	0.3215	C3-<.0001T	KSFA2	3	239
KUE	KSFA1	d	31.3	0.1528	0.2646	D3-<.0001T	KSFA3	1	228
KUE	KSFA2	c	32.6667	0.2603	0.4509	E3-<.0001T	KSFA3	2	221
KUE	KSFA3	d	31.6333	0.2603	0.4509	F3-<.0001T	KSFA3	3	224

## Sheet: Fiber quality
															处理	重复	1	2	3	4	5
															Control	1	27.3	83.2	4.8	7.1	26.3
															Control	2	27.5	83.9	4.7	7.1	25.8
	Treatment	Fiber length (mm)	Fiber uniformity	Micronaire	Fiber elongation	Fiber strength									Control	3	26.9	84.1	4.6	7.1	26.4
			(%)		(%)	(cN tex-1)									CRKFA1	1	28.1	84.6	4.8	7.1	27.8
	Control	26.3 c	82.9 d	5.4 b	6.8 a	24.6 c									CRKFA1	2	28.3	85.2	4.8	7.1	28.1
	CFA1	27.0 b	83.4 bc	5.5 ab	6.8 a	26.9 b									CRKFA1	3	28.2	84.9	4.8	7.1	27.6
	CFA2	27.5 a	84.2 a	5.6 a	6.8 a	28.7 a									CRKFA2	1	28.6	86.2	4.8	7.1	28.8
	CFA3	27.4 a	83.6 b	5.5 ab	6.8 a	27.8 ab									CRKFA2	2	28.5	85.7	4.7	7.1	28.5
	UFA1	27.0 b	83.2 c	5.4 b	6.8 a	26.5 b									CRKFA2	3	28.4	85.9	4.8	7.1	28.7
	UFA2	27.3 a	83.4 bc	5.5 ab	6.8 a	27.3 ab									CRKFA3	1	28.1	84.5	4.7	7.1	27.9
	UFA3	27.0 b	83.2 c	5.4 b	6.8 a	27.0 b									CRKFA3	2	28.3	84.9	4.8	7.1	28.1
															CRKFA3	3	28.2	85.1	4.7	7.1	28.3
Var	Treat	Duncan[95%]	Mean	SE	Std Dev	DF-Pr>F									KSFA1	1	27.9	84.2	4.8	7.1	27.5
1	Control	c	27.2333	0.1764	0.3055	A3-<.0001T	DF-Pr>F								KSFA1	2	28.1	83.8	4.7	7.1	27.4
1	CRKFA1	b	28.2	0.0577	0.1	B3-<.0001T	A3-<.0001T								KSFA1	3	28	84.1	4.8	7.1	27.2
1	CRKFA2	a	28.5	0.0577	0.1	C3-<.0001T	B3-<.0001T								KSFA2	1	28.1	84.2	4.7	7.1	27.8
1	CRKFA3	b	28.2	0.0577	0.1	D3-<.0001T	C3-<.0001T								KSFA2	2	28	85.2	4.8	7.1	28.1
1	KSFA1	b	28	0.0577	0.1	E3-<.0001T	D3-<.0001T								KSFA2	3	28.1	84.8	4.8	7.1	27.6
1	KSFA2	b	28.0667	0.0333	0.0577	F3-<.0001T	E3-<.0001T								KSFA3	1	28.1	84.2	4.7	7.1	27.4
1	KSFA3	b	28	0.0577	0.1	G3-<.0001T	F3-<.0001T								KSFA3	2	27.9	84.5	4.8	7.1	27.7
							G3-<.0001T								KSFA3	3	28	84	4.7	7.1	27.8
2	Control	d	83.7333	0.2728	0.4726	A3-<.0001T
2	CRKFA1	b	84.9	0.1732	0.3	B3-<.0001T	A3-<.0001T									28.1	28.3	28.2	28.6	28.5	28.4	28.1	28.3	28.2
2	CRKFA2	a	85.9333	0.1453	0.2517	C3-<.0001T	B3-<.0001T									27.9	28.1	28	28.1	28	28.1	28.1	27.9	28
2	CRKFA3	bc	84.8333	0.1764	0.3055	D3-<.0001T	C3-<.0001T
2	KSFA1	d	84.0333	0.1202	0.2082	E3-<.0001T	D3-<.0001T									84.6	85.2	84.9	86.2	85.7	85.9	84.5	84.9	85.1
2	KSFA2	bc	84.7333	0.2906	0.5033	F3-<.0001T	E3-<.0001T		Treatments	Fiber length	Fiber uniformity	Micronaire	Fiber elongation	Fiber strength		84.2	83.8	84.1	84.2	85.2	84.8	84.2	84.5	84
2	KSFA3	cd	84.2333	0.1453	0.2517	G3-<.0001T	F3-<.0001T			(mm)	(%)		(%)	(cN tex-1)
							G3-<.0001T		Nitrogen fertilizer type							4.8	4.8	4.8	4.8	4.7	4.8	4.7	4.8	4.7
3	Control	a	4.7	0.0577	0.1	A3-0.5638F			Controlled-release potassium chloride (CRK)	28.3 a	85.2 a	4.8 a	7.1 a	28.2 a		4.8	4.7	4.8	4.7	4.8	4.8	4.7	4.8	4.7
3	CRKFA1	a	4.8	0	0	B3-0.5638F	A3-<.0001T		Potassium sulfate (KS)	28.0 b	84.3 b	4.8 a	7.1 a	27.6 b
3	CRKFA2	a	4.7667	0.0333	0.0577	C3-0.5638F	B3-<.0001T		Fulvic acid (FA) rate (kg ha-1)							7.1	7.1	7.1	7.1	7.1	7.1	7.1	7.1	7.1
3	CRKFA3	a	4.7333	0.0333	0.0577	D3-0.5638F	C3-<.0001T		90	28.1 b	84.5 b	4.8 a	7.1 a	27.6 b		7.1	7.1	7.1	7.1	7.1	7.1	7.1	7.1	7.1
3	KSFA1	a	4.7667	0.0333	0.0577	E3-0.5638F	D3-<.0001T		180	28.3 a	85.3 a	4.8 a	7.1 a	28.3 a
3	KSFA2	a	4.7667	0.0333	0.0577	F3-0.5638F	E3-<.0001T		270	28.1 b	84.5 b	4.7 a	7.1 a	27.9 b		27.8	28.1	27.6	28.8	28.5	28.7	27.9	28.1	28.3
3	KSFA3	a	4.7333	0.0333	0.0577	G3-0.5638F	F3-<.0001T		Potassium fertilizer type×FA rate interaction							27.5	27.4	27.2	27.8	28.1	27.6	27.4	27.7	27.8
							G3-<.0001T		Control	27.2 c	83.7 d	4.7 a	7.1 a	26.2 e
4	Control	a	7.1	0.0333	0.0577	A3-.T			CRKFA1	28.2 b	84.9 b	4.8 a	7.1 a	27.8 bc
4	CRKFA1	a	7.1	15.1073	26.1667	B3-.T	A3-0.0036T		CRKFA2	28.5 a	85.9 a	4.8 a	7.1 a	28.7 a
4	CRKFA2	a	7.1	9.2376	16	C3-.T	B3-0.0036T		CRKFA3	28.2 b	84.8 bc	4.7 a	7.1 a	28.1 b
4	CRKFA3	a	7.1	2.9599	5.1266	D3-.T	C3-0.0036T		KSFA1	28.0 b	84.0 d	4.8 a	7.1 a	27.4 d
4	KSFA1	a	7.1	4.0992	7.1	E3-.T	D3-0.0036T		KSFA2	28.1 b	84.7 bc	4.8 a	7.1 a	27.8 bc
4	KSFA2	a	7.1	0.1155	0.2	F3-.T	E3-0.0036T		KSFA3	28.0 b	84.2 d	4.7 a	7.1 a	27.6 cd
4	KSFA3	a	7.1	15.8002	27.3667	G3-.T	F3-0.0036T		Source of variance
							G3-0.0036T		Potassium fertilizer type	0.0004	0.0007	0.7153	0.9034	0.0007
5	Control	e	26.1667	2.9599	5.1266	A3-<.0001T			FA rate	0.0222	0.0049	0.4096	0.8956	0.0042
5	CRKFA1	bc	27.8333	4.0992	7.1	B3-<.0001T	A3-<.0001T		Potassium fertilizer type×FA rate	0.1367	0.3845	0.859	0.9994	0.3426
5	CRKFA2	a	28.6667	0.1453	0.2517	C3-<.0001T	B3-<.0001T
5	CRKFA3	b	28.1	16.5507	28.6667	D3-<.0001T	C3-<.0001T
5	KSFA1	d	27.3667	9.2376	16	E3-<.0001T	D3-<.0001T
5	KSFA2	bc	27.8333	2.9599	5.1266	F3-<.0001T	E3-<.0001T
5	KSFA3	cd	27.6333	4.0992	7.1	G3-<.0001T	F3-<.0001T

## Sheet: Yield
		2018						2019
	Treatments	Bolls no.	Boll weight	Seed cotton yield	Lint percentage	Lint yield		Bolls no.	Boll weight	Seed cotton yield	Lint percentage	Lint yield
		(m2)	(g)	(kg ha-1)	(%)	(kg ha-1)		(m2)	(g)	(kg ha-1)	(%)	(kg ha-1)
	Nitrogen fertilizer type															2018									2019		单铃重(g)	No (m2)	籽棉（kg/hm2)	衣分（%）	皮棉
	Controlled-release potassium chloride (CRK)	81.26 a	6.18 a	5019.10 a	45.66 a	2291.75 a		80.36 a	6.04 a	4940.04 a	45.55 a	2210.17 a				处理	重复	1	2	3	4	5			处理	重复	1	2	3	4	5
	Potassium sulfate (KS)	78.71 b	5.97 b	4699.05 b	45.68 a	2146.30 b		77.73 b	5.68 b	4431.00 b	45.58 a	2013.39 b				Control	1	5.45	71.3	3885.85	45.22	1757.18			Control	1	5.21	68.4	3563.64	45.03	1604.71
	Fulvic acid (FA) rate (kg ha-1)															Control	2	5.61	70.8	3971.88	45.63	1812.37			Control	2	5.12	69.2	3543.04	45.32	1605.71
	90	78.98 b	6.01 b	4744.58 b	45.59 a	2163.07 b		77.68 c	5.76 b	4475.20 c	45.54 a	2037.78 c				Control	3	5.57	72.4	4032.68	45.92	1851.81			Control	3	5.31	70.1	3722.31	45.35	1688.07
	180	81.48 a	6.19 a	5041.42 a	45.67 a	2302.52 a		80.65 a	5.98 a	4824.09 a	45.63 a	2200.93 a				CRKFA1	1	6.021	79.4	4780.67	45.83	2190.98			CRKFA1	1	5.932	77.2	4579.5	45.75	2095.12
	270	79.48 b	6.03 b	4791.23 b	45.74 a	2191.48 b		78.80 b	5.84 b	4605.83 b	45.52 a	2096.63 b				CRKFA1	2	6.135	81.9	5024.57	45.86	2304.27			CRKFA1	2	5.821	78.5	4569.48	45.36	2072.72
	Potassium fertilizer type×FA rate interaction															CRKFA1	3	6.021	80.5	4846.9	45.02	2182.08			CRKFA1	3	5.892	79.3	4672.36	45.5	2125.92
	Control	71.52 e	5.54 f	3963.47 d	45.59 a	1807.12 d		69.22 e	5.21 d	3609.66 e	45.23 a	1632.83 e				CRKFA2	1	6.213	82.4	5119.51	45.83	2346.27			CRKFA2	1	6.125	82.1	5028.62	45.3	2277.97
	CRKFA1	80.63 b	6.06 cd	4884.05 b	45.57 a	2225.78 b		78.33 cd	5.88 b	4607.12 c	45.53 a	2097.92 c				CRKFA2	2	6.349	83.9	5326.81	45.56	2426.9			CRKFA2	2	6.15	81.7	5024.55	45.74	2298.23
	CRKFA2	82.96 a	6.26 a	5191.38 a	45.75 a	2375.10 a		82.35 a	6.17 a	5080.23 a	45.59 a	2316.15 a				CRKFA2	3	6.208	82.6	5127.81	45.87	2352.13			CRKFA2	3	6.235	83.2	5187.52	45.73	2372.25
	CRKFA3	80.27 bc	6.21 ab	4981.89 b	45.65 a	2274.36 b		80.42 b	6.05 a	4869.51 b	45.51 a	2216.43 b				CRKFA3	1	6.123	80.1	4904.52	45.32	2222.73			CRKFA3	1	6.129	79.3	4860.3	45.06	2190.05
	KSFA1	77.39 d	5.95 de	4605.12 c	45.60 a	2100.36 c		77.03 d	5.63 c	4343.28 d	45.53 a	1977.64 d				CRKFA3	2	6.215	80.9	5027.94	45.9	2307.82			CRKFA3	2	5.986	80.6	4824.72	45.84	2211.65
	KSFA2	80.25 bc	6.11 bc	4891.46 b	45.59 a	2229.94 b		78.96 c	5.78 b	4567.96 c	45.66 a	2085.70 c				CRKFA3	3	6.298	79.6	5013.21	45.73	2292.54			CRKFA3	3	6.056	81.3	4923.53	45.65	2247.59
	KSFA3	78.71 c	5.84 e	4600.56 c	45.83 a	2108.59 c		77.24 d	5.62 c	4342.15 d	45.54 a	1976.83 d				KSFA1	1	5.894	76.8	4526.59	45.44	2056.88			KSFA1	1	5.654	77.5	4381.85	45.36	1987.61
	Source of variance															KSFA1	2	5.950	77.2	4593.4	45.55	2092.29			KSFA1	2	5.59	76.4	4270.76	45.93	1961.56
	Potassium fertilizer type	<0.0001	<0.0001	<0.0001	0.9059	<0.0001		<0.0001	<0.0001	<0.0001	0.8307	<0.0001				KSFA1	3	6.012	78.1	4695.37	45.83	2151.89			KSFA1	3	5.67	77.2	4377.24	45.32	1983.77
	FA rate	<0.0001	0.0017	<0.0001	0.7298	<0.0001		0.0009	0.0001	<0.0001	0.7793	<0.0001				KSFA2	1	6.056	79.9	4838.74	45.89	2220.5			KSFA2	1	5.789	78.7	4555.94	45.59	2077.05
	Potassium fertilizer type×FA rate	0.0304	0.0111	0.2528	0.6701	0.4862		0.04679	0.0389	0.0163	0.9714	0.0085				KSFA2	2	6.123	80.3	4916.77	45.23	2223.85			KSFA2	2	5.832	79.9	4659.77	45.64	2126.72
																KSFA2	3	6.164	79.8	4918.87	45.65	2245.47			KSFA2	3	5.732	78.3	4488.16	45.75	2053.33
																KSFA3	1	5.893	78.2	4608.33	45.73	2107.39			KSFA3	1	5.643	77.2	4356.4	45.49	1981.72
	2018								2019							KSFA3	2	5.798	79.5	4609.41	45.92	2116.64			KSFA3	2	5.532	76.9	4254.11	45.83	1949.66
	Var	Treat	Duncan[95%]	Mean	SE	Std Dev	DF-Pr>F		Var	Treat	Duncan[95%]	Mean	SE	Std Dev	DF-Pr>F	KSFA3	3	5.832	78.6	4583.95	45.85	2101.74			KSFA3	3	5.698	77.5	4415.95	45.27	1999.1
	1	Control	f	5.5433	0.0481	0.0833	A3-<.0001T		1	Control	d	5.2133	0.0549	0.095	A3-<.0001T
	1	CRKFA1	cd	6.059	0.038	0.0658	B3-<.0001T		1	CRKFA1	b	5.8817	0.0325	0.0562	B3-<.0001T	2018										2019
	1	CRKFA2	a	6.2567	0.0462	0.08	C3-<.0001T		1	CRKFA2	a	6.17	0.0333	0.0577	C3-<.0001T	6.021	6.135	6.021	6.213	6.349	6.208	6.123	6.215	6.298		5.932	5.821	5.892	6.125	6.15	6.235	6.129	5.986	6.056
	1	CRKFA3	ab	6.212	0.0505	0.0875	D3-<.0001T		1	CRKFA3	a	6.057	0.0413	0.0715	D3-<.0001T	5.894	5.950	6.012	6.056	6.123	6.164	5.893	5.798	5.832		5.654	5.59	5.67	5.789	5.832	5.732	5.643	5.532	5.698
	1	KSFA1	de	5.952	0.0341	0.059	E3-<.0001T		1	KSFA1	c	5.638	0.0244	0.0423	E3-<.0001T
	1	KSFA2	bc	6.1143	0.0315	0.0545	F3-<.0001T		1	KSFA2	b	5.7843	0.029	0.0502	F3-<.0001T	79.4	81.9	80.5	82.4	83.9	82.6	80.1	80.9	79.6		77.2	78.5	79.3	82.1	81.7	83.2	79.3	80.6	81.3
	1	KSFA3	e	5.841	0.0278	0.0481	G3-<.0001T		1	KSFA3	c	5.6243	0.0488	0.0846	G3-<.0001T	76.8	77.2	78.1	79.9	80.3	79.8	78.2	79.5	78.6		77.5	76.4	77.2	78.7	79.9	78.3	77.2	76.9	77.5
	2	Control	e	71.5	0.4726	0.8185	A3-<.0001T		2	Control	e	69.2333	0.491	0.8505	A3-<.0001T	4780.67	5024.57	4846.9	5119.51	5326.81	5127.81	4904.52	5027.94	5013.21		4579.5	4569.48	4672.36	5028.62	5024.55	5187.52	4860.3	4824.72	4923.53
	2	CRKFA1	b	80.6	0.7234	1.253	B3-<.0001T		2	CRKFA1	cd	78.3333	0.6119	1.0599	B3-<.0001T	4526.59	4593.4	4695.37	4838.74	4916.77	4918.87	4608.33	4609.41	4583.95		4381.85	4270.76	4377.24	4555.94	4659.77	4488.16	4356.4	4254.11	4415.95
	2	CRKFA2	a	82.9667	0.4702	0.8145	C3-<.0001T		2	CRKFA2	a	82.3333	0.4485	0.7767	C3-<.0001T
	2	CRKFA3	bc	80.2	0.3786	0.6557	D3-<.0001T		2	CRKFA3	b	80.4	0.5859	1.0149	D3-<.0001T	45.83	45.86	45.02	45.83	45.56	45.87	45.32	45.9	45.73		45.75	45.36	45.5	45.3	45.74	45.73	45.06	45.84	45.65
	2	KSFA1	d	77.3667	0.3844	0.6658	E3-<.0001T		2	KSFA1	d	77.0333	0.3283	0.5686	E3-<.0001T	45.44	45.55	45.83	45.89	45.23	45.65	45.73	45.92	45.85		45.36	45.93	45.32	45.59	45.64	45.75	45.49	45.83	45.27
	2	KSFA2	bc	80	0.1528	0.2646	F3-<.0001T		2	KSFA2	c	78.9667	0.4807	0.8327	F3-<.0001T
	2	KSFA3	c	78.7667	0.3844	0.6658	G3-<.0001T		2	KSFA3	d	77.2	0.1732	0.3	G3-<.0001T	2190.98	2304.27	2182.08	2346.27	2426.9	2352.13	2222.73	2307.82	2292.54		2095.12	2072.72	2125.92	2277.97	2298.23	2372.25	2190.05	2211.65	2247.59
																2056.88	2092.29	2151.89	2220.5	2223.85	2245.47	2107.39	2116.64	2101.74		1987.61	1961.56	1983.77	2077.05	2126.72	2053.33	1981.72	1949.66	1999.1
	3	Control	d	3963.47	42.5942	73.7754	A3-<.0001T		3	Control	e	3609.66	56.6364	98.0971	A3-<.0001T
	3	CRKFA1	b	4884.05	72.8135	126.117	B3-<.0001T		3	CRKFA1	c	4607.12	32.7485	56.722	B3-<.0001T
	3	CRKFA2	a	5191.38	67.7593	117.363	C3-<.0001T		3	CRKFA2	a	5080.23	53.6571	92.9368	C3-<.0001T
	3	CRKFA3	b	4981.89	38.9157	67.404	D3-<.0001T		3	CRKFA3	b	4869.51	28.8944	50.0466	D3-<.0001T
	3	KSFA1	c	4605.12	49.0738	84.9983	E3-<.0001T		3	KSFA1	d	4343.28	36.2861	62.8493	E3-<.0001T
	3	KSFA2	b	4891.46	26.3658	45.6669	F3-<.0001T		3	KSFA2	c	4567.96	49.9029	86.4344	F3-<.0001T
	3	KSFA3	c	4600.56	8.3112	14.3955	G3-<.0001T		3	KSFA3	d	4342.15	47.2595	81.8559	G3-<.0001T
	4	Control	a	45.59	0.2031	0.3517	A3-0.9095F		4	Control	a	45.2333	0.102	0.1767	A3-0.6211F
	4	CRKFA1	a	45.57	0.2751	0.4766	B3-0.9095F		4	CRKFA1	a	45.5367	0.1141	0.1976	B3-0.6211F
	4	CRKFA2	a	45.7533	0.0974	0.1686	C3-0.9095F		4	CRKFA2	a	45.59	0.145	0.2512	C3-0.6211F
	4	CRKFA3	a	45.65	0.1721	0.2982	D3-0.9095F		4	CRKFA3	a	45.5167	0.2348	0.4067	D3-0.6211F
	4	KSFA1	a	45.6067	0.1161	0.2011	E3-0.9095F		4	KSFA1	a	45.5367	0.197	0.3412	E3-0.6211F
	4	KSFA2	a	45.59	0.1929	0.3341	F3-0.9095F		4	KSFA2	a	45.66	0.0473	0.0819	F3-0.6211F
	4	KSFA3	a	45.8333	0.0555	0.0961	G3-0.9095F		4	KSFA3	a	45.53	0.1629	0.2821	G3-0.6211F
	5	Control	d	1807.12	27.4418	47.5306	A3-<.0001T		5	Control	e	1632.83	27.6219	47.8425	A3-<.0001T
	5	CRKFA1	b	2225.78	39.3294	68.1205	B3-<.0001T		5	CRKFA1	c	2097.92	15.4221	26.7119	B3-<.0001T
	5	CRKFA2	a	2375.1	25.9538	44.9533	C3-<.0001T		5	CRKFA2	a	2316.15	28.6549	49.6318	C3-<.0001T
	5	CRKFA3	b	2274.36	26.1913	45.3647	D3-<.0001T		5	CRKFA3	b	2216.43	16.7816	29.0667	D3-<.0001T
	5	KSFA1	c	2100.36	27.7204	48.0131	E3-<.0001T		5	KSFA1	d	1977.64	8.1181	14.061	E3-<.0001T
	5	KSFA2	b	2229.94	7.8228	13.5495	F3-<.0001T		5	KSFA2	c	2085.7	21.6216	37.4497	F3-<.0001T
	5	KSFA3	c	2108.59	4.3428	7.522	G3-<.0001T		5	KSFA3	d	1976.83	14.4814	25.0826	G3-<.0001T

## Sheet: Economic benefit
	Treatment	Total revenue		Fertilizer costs	labor cost	Other costs	Net profit		Change (%)							2018
		2018	2019	($ ha-1 year-1)			2018	2019	2018	2019						Control	3963.47	5339.59	1.3472
	Control	5339.59	4862.93	189.609	3000	720.5	1429.48	952.824	-	-						CRKFA1	4884.05	6579.79	1.3472
	CRKFA1	6579.79	6206.71	368.146	3300	720.5	2191.15	1818.07	53	91						CRKFA2	5191.38	6993.83	1.3472
	CRKFA2	6993.83	6844.09	387.406	3300	720.5	2585.92	2436.18	81	156						CRKFA3	4981.89	6711.6	1.3472
	CRKFA3	6711.6	6560.2	406.666	3300	720.5	2284.44	2133.04	60	124						KSFA1	4605.12	6204.02	1.3472
	KSFA1	6204.02	5851.27	403.305	3300	720.5	1780.21	1427.46	25	50						KSFA2	4891.46	6589.77	1.3472
	KSFA2	6589.77	6153.96	422.565	3300	720.5	2146.71	1710.89	50	80						KSFA3	4600.56	6197.87	1.3472
	KSFA3	6197.87	5849.74	441.826	3300	720.5	1735.55	1387.42	21	46
																2019
																Control	3609.66	4862.93	1.3472
																CRKFA1	4607.12	6206.71	1.3472
																CRKFA2	5080.23	6844.09	1.3472
																CRKFA3	4869.51	6560.2	1.3472
																KSFA1	4343.28	5851.27	1.3472
																KSFA2	4567.96	6153.96	1.3472
																KSFA3	4342.15	5849.74	1.3472
